# Supplementary material for: (4R*,4aS*,4bS*,5R*,10aR*)-4-Hy­droxy-4a,5-dimethyl-2-(propan-2-yl)-1,4,4a,4b,5,6,7,8,10,10a-deca­hydro­phenan­thren-1-one
Source: Acta Crystallogr Sect E Struct Rep Online. 2011 Nov 16;67(Pt 12):o3338. doi: 10.1107/S1600536811048008 (PMC3238985; doi:10.1107/S1600536811048008)
Supplement: Supplementary file 2 [file e-67-o3338-Isup2.hkl]

#
# h,k,l, Fc-squared, Fo-squared, sigma(Fo-squared) and status flag
#
data_I
_shelx_title ' tim10 in P -1'
_shelx_refln_list_code          4
_shelx_F_calc_maximum      104.77
_exptl_crystal_F_000       632.00
_reflns_d_resolution_high  0.8120
 
loop_
 _symmetry_equiv_pos_as_xyz
 'x, y, z'
 '-x+1/2, -y, z+1/2'
 'x+1/2, -y+1/2, -z'
 '-x, y+1/2, -z+1/2'
 
_cell_length_a     6.5507
_cell_length_b    11.7330
_cell_length_c    22.3380
_cell_angle_alpha  90.000
_cell_angle_beta   90.000
_cell_angle_gamma  90.000
 
_shelx_F_squared_multiplier     1.000
 
loop_
 _refln_index_h
 _refln_index_k
 _refln_index_l
 _refln_F_squared_calc
 _refln_F_squared_meas
 _refln_F_squared_sigma
 _refln_observed_status
   2   0   0     3159.82     3131.49     21.01 o
   4   0   0       16.79       13.73      1.81 o
   6   0   0      214.13      195.48     11.18 o
   8   0   0        0.06       -2.89      7.37 o
   1   1   0     5572.40     5538.73     75.04 o
   2   1   0      938.05      841.70     11.33 o
   3   1   0       60.58       55.73      4.61 o
   4   1   0      203.09      189.40      8.78 o
   5   1   0       41.66       44.95      4.25 o
   6   1   0        0.11        7.16      4.89 o
   7   1   0       16.95       20.08      3.18 o
   8   1   0        3.88        5.65      7.80 o
   0   2   0      667.28      656.38      8.17 o
   1   2   0     5999.33     5852.74     94.98 o
   2   2   0        5.85        3.86      3.17 o
   3   2   0       71.56       80.62      5.50 o
   4   2   0        5.98        2.36      4.23 o
   5   2   0       98.72      106.23      8.42 o
   6   2   0        8.63        0.00      6.16 o
   7   2   0        1.45        2.89      6.76 o
   1   3   0       19.67       20.06      1.16 o
   2   3   0      179.88      166.81      6.54 o
   3   3   0        6.07        7.28      3.66 o
   4   3   0      424.93      402.86     12.20 o
   5   3   0       57.00       55.56      4.81 o
   6   3   0        4.86       10.14      5.60 o
   7   3   0        2.16       -7.16      7.16 o
   0   4   0     1964.53     2092.37     18.91 o
   1   4   0     1898.66     1860.29     42.53 o
   2   4   0      285.10      275.99      8.68 o
   3   4   0      129.51      101.18      6.60 o
   4   4   0      107.47      102.35      7.88 o
   5   4   0       61.77       66.30      5.01 o
   6   4   0       20.52       27.98      2.98 o
   7   4   0        0.12        6.31      6.13 o
   1   5   0     1161.58     1172.96     16.19 o
   2   5   0      825.47      887.89     15.70 o
   3   5   0       79.16       75.24      6.65 o
   4   5   0      196.41      202.89     10.39 o
   5   5   0       57.19       53.52      5.39 o
   6   5   0        0.02        2.00      5.29 o
   7   5   0       32.15       34.00      4.02 o
   0   6   0     1451.83     1440.48     19.41 o
   1   6   0       45.30       48.26      2.78 o
   2   6   0      104.18      107.04      6.80 o
   3   6   0      160.54      164.91      8.72 o
   4   6   0       84.43       77.97      6.05 o
   5   6   0       78.90       91.90      6.42 o
   6   6   0       31.73       26.37      4.18 o
   7   6   0       28.98       35.37      3.82 o
   1   7   0       77.97       87.64      4.73 o
   2   7   0        4.91        3.86      4.46 o
   3   7   0       22.67       23.80      2.68 o
   4   7   0       17.32       12.69      7.05 o
   5   7   0        1.61        8.66      5.72 o
   6   7   0        9.90        8.24      3.20 o
   7   7   0        0.00        0.00      7.69 o
   0   8   0       62.87       65.23      6.51 o
   1   8   0     1440.84     1250.49     15.32 o
   2   8   0       73.86       76.83      7.26 o
   3   8   0      206.86      199.76     10.96 o
   4   8   0        2.09       -3.57      6.36 o
   5   8   0       11.68        5.86      7.95 o
   6   8   0       12.11       13.46      3.29 o
   1   9   0       11.56        9.72      2.28 o
   2   9   0       38.39       35.19      2.88 o
   3   9   0       12.88        7.92      2.68 o
   4   9   0       17.28       10.55      7.34 o
   5   9   0        4.49       -1.89      7.15 o
   6   9   0        1.56       -8.89      8.89 o
   0  10   0      248.14      268.63     12.35 o
   1  10   0       25.84       26.02      2.18 o
   2  10   0       10.99       17.41      2.59 o
   3  10   0       14.11        8.79      6.80 o
   4  10   0        0.97        7.24      5.91 o
   5  10   0        8.87       15.09      3.69 o
   1  11   0        0.33        2.23      3.80 o
   2  11   0        7.21       10.63      5.88 o
   3  11   0        7.57        9.17      7.39 o
   4  11   0        4.04        5.88      7.44 o
   5  11   0        5.01        9.32      7.69 o
   0  12   0       10.33        5.55      7.02 o
   1  12   0       17.56        7.23      5.12 o
   2  12   0       60.93       67.43      5.87 o
   3  12   0        0.85       -0.63      3.11 o
   4  12   0        3.41       12.01      7.51 o
   1  13   0        0.18        3.54      4.58 o
   2  13   0        0.34        1.27      6.25 o
   3  13   0        6.24       -2.10      8.64 o
   0  14   0        0.02        8.69      6.97 o
   1  14   0        9.86        4.57      5.17 o
   1   0   1     8717.15     7965.53    533.81 o
   2   0   1        0.48        0.84      3.01 o
   3   0   1     1583.27     1481.10     17.91 o
   4   0   1      233.91      214.01      8.64 o
   5   0   1       30.05       32.66      2.72 o
   6   0   1       30.92       30.36      3.97 o
   7   0   1        2.85        6.23      5.69 o
   8   0   1        1.83       -5.89      7.78 o
   0   1   1      611.44      599.18      5.60 o
   1   1   1     4332.21     4360.08     14.31 o
   2   1   1      551.41      547.87      9.20 o
   3   1   1      548.20      529.45     11.13 o
   4   1   1      348.79      322.07     10.39 o
   5   1   1       74.06       83.06      5.50 o
   6   1   1        2.15       -2.39      5.41 o
   7   1   1        5.84       10.09      5.82 o
   8   1   1        3.93        3.10      3.37 o
   1   2   1     2971.20     2795.53     23.41 o
   2   2   1     1013.06      968.13     13.01 o
   3   2   1      311.09      300.98      9.20 o
   4   2   1        3.65       -4.36      4.36 o
   5   2   1       70.81       73.86      7.35 o
   6   2   1      121.37      120.12      9.68 o
   7   2   1        9.12        4.59      6.18 o
   0   3   1      192.17      190.54      5.73 o
   1   3   1      994.03      909.11     19.79 o
   2   3   1       42.33       48.84      4.63 o
   3   3   1       10.94       10.07      1.74 o
   4   3   1      250.01      241.60      9.88 o
   5   3   1       36.09       27.42      2.86 o
   6   3   1       10.43        3.57      6.87 o
   7   3   1        0.34        8.02      5.68 o
   0   4   1       87.58       89.71      4.73 o
   1   4   1      505.05      541.74     13.61 o
   2   4   1      636.02      691.96     12.80 o
   3   4   1      139.54      131.15      7.54 o
   4   4   1       23.90       21.37      3.34 o
   5   4   1        3.78       -1.24      5.40 o
   6   4   1      115.84      112.44      9.80 o
   7   4   1        8.15       11.95      3.20 o
   0   5   1      130.32      145.46      6.44 o
   1   5   1     1375.37     1404.77     17.87 o
   2   5   1       30.31       33.49      2.66 o
   3   5   1      106.33      111.87      6.91 o
   4   5   1        2.55        9.81      5.53 o
   5   5   1       33.21       37.16      3.05 o
   6   5   1        3.92        4.42      2.78 o
   7   5   1        0.16        3.93      6.61 o
   0   6   1     1203.99     1209.56     17.75 o
   1   6   1     2317.01     2274.30     32.01 o
   2   6   1      291.66      314.71     10.15 o
   3   6   1       38.35       45.66      4.09 o
   4   6   1      298.11      301.81     13.01 o
   5   6   1       12.34        6.52      3.09 o
   6   6   1       11.44       13.54      6.79 o
   7   6   1        5.68       11.33      7.09 o
   0   7   1      968.51      958.03     17.66 o
   1   7   1      907.49      849.03     11.83 o
   2   7   1      212.99      200.85      9.11 o
   3   7   1      107.35       96.57      8.25 o
   4   7   1      209.69      213.92     11.98 o
   5   7   1       23.29       23.81      3.31 o
   6   7   1        9.73       17.11      3.23 o
   7   7   1       20.78       18.53      4.38 o
   0   8   1      376.63      362.68     12.20 o
   1   8   1       40.70       38.13      3.10 o
   2   8   1       98.70      102.64      7.89 o
   3   8   1      232.52      225.99     11.66 o
   4   8   1       38.51       42.95      3.76 o
   5   8   1        1.27       -5.29      7.27 o
   6   8   1        3.04        4.03      3.32 o
   0   9   1        9.61        4.66      5.30 o
   1   9   1       37.24       38.58      2.57 o
   2   9   1       69.10       64.61      5.37 o
   3   9   1       39.23       33.96      3.58 o
   4   9   1       30.40       27.52      3.47 o
   5   9   1        6.96       11.95      3.38 o
   6   9   1        1.88       -4.92      8.23 o
   0  10   1        5.79       -0.44      5.82 o
   1  10   1      184.03      166.40      7.66 o
   2  10   1        0.32       -1.87      5.42 o
   3  10   1       20.23       29.19      3.00 o
   4  10   1       15.45       16.84      3.22 o
   5  10   1        7.45        4.70      7.56 o
   0  11   1        5.93        6.50      5.50 o
   1  11   1        4.56        5.72      3.92 o
   2  11   1        1.22       -6.38      6.38 o
   3  11   1        1.42       -4.62      6.42 o
   4  11   1       14.37        7.18      8.27 o
   5  11   1        0.15        0.14      3.54 o
   0  12   1       13.38        6.74      6.45 o
   1  12   1        7.60        6.52      5.04 o
   2  12   1       14.74        8.62      7.11 o
   3  12   1       38.94       41.49      4.50 o
   4  12   1        6.07        7.04      8.04 o
   0  13   1       13.16       15.13      3.06 o
   1  13   1        3.66       -1.22      4.79 o
   2  13   1        1.96        4.49      7.05 o
   3  13   1        2.71       14.75      7.99 o
   0  14   1       28.94       35.37      3.76 o
   1  14   1        7.82        8.58      5.31 o
   1   0   2     1048.14     1032.47     12.55 o
   2   0   2      204.50      175.83      5.68 o
   3   0   2      290.96      296.10      8.29 o
   4   0   2      185.96      182.93      8.36 o
   5   0   2      125.15       97.15      7.78 o
   6   0   2      147.00      155.72     10.25 o
   7   0   2       29.77       27.12      3.37 o
   8   0   2        0.35        8.29      7.58 o
   0   1   2     2250.53     2320.48     12.34 o
   1   1   2     2927.79     2829.18     14.64 o
   2   1   2      917.14      914.59     12.32 o
   3   1   2     1296.89     1268.13     17.12 o
   4   1   2      381.24      358.91     11.47 o
   5   1   2       90.25       85.11      7.63 o
   6   1   2       69.18       71.04      5.64 o
   7   1   2        9.97        6.79      6.19 o
   8   1   2        1.22       -8.57      8.57 o
   0   2   2       32.65       30.86      2.28 o
   1   2   2     3433.66     3321.35     79.94 o
   2   2   2      533.11      547.54     10.05 o
   3   2   2       46.58       54.08      3.28 o
   4   2   2      366.29      372.54     11.47 o
   5   2   2      112.82      127.13      8.52 o
   6   2   2      116.89       96.75      9.09 o
   7   2   2        1.51        0.00      6.09 o
   0   3   2     4060.22     3832.69     22.39 o
   1   3   2      178.64      159.35      3.98 o
   2   3   2     1369.06     1338.49     16.23 o
   3   3   2      310.26      341.49     10.09 o
   4   3   2      229.77      239.58     10.03 o
   5   3   2      330.11      333.31     13.02 o
   6   3   2       15.51       18.19      3.10 o
   7   3   2       18.90        7.39      7.84 o
   0   4   2     2005.40     2028.07     18.56 o
   1   4   2     1601.49     1478.39     53.37 o
   2   4   2      368.13      344.49      9.03 o
   3   4   2      285.29      288.32      9.85 o
   4   4   2       36.06       37.87      4.48 o
   5   4   2        5.29        3.35      5.92 o
   6   4   2       20.62       21.24      3.06 o
   7   4   2        2.96       -4.46      7.63 o
   0   5   2      500.05      521.98     10.86 o
   1   5   2      683.20      640.49     13.65 o
   2   5   2      199.54      218.87      8.41 o
   3   5   2       15.84       15.14      1.81 o
   4   5   2      337.91      312.77     13.09 o
   5   5   2       64.68       77.07      5.96 o
   6   5   2       36.18       37.57      3.28 o
   7   5   2       23.95       28.82      3.67 o
   0   6   2      277.25      255.35      9.25 o
   1   6   2       75.42       71.83      4.03 o
   2   6   2      111.35      124.87      7.14 o
   3   6   2      200.42      213.61      9.75 o
   4   6   2        3.18        1.71      5.91 o
   5   6   2        1.70       -5.10      6.42 o
   6   6   2       13.35        8.56      3.20 o
   7   6   2        6.18        0.83      3.60 o
   0   7   2       15.43       15.94      1.90 o
   1   7   2      216.78      245.03      6.69 o
   2   7   2       91.90       93.58      6.74 o
   3   7   2      208.01      206.31     10.21 o
   4   7   2       29.61       30.87      3.38 o
   5   7   2       48.39       51.11      5.91 o
   6   7   2       12.46       12.79      8.10 o
   7   7   2        0.53        6.12      6.83 o
   0   8   2      148.07      167.67      9.31 o
   1   8   2      267.77      248.14     23.17 o
   2   8   2       11.16        9.26      2.37 o
   3   8   2       34.94       32.55      3.32 o
   4   8   2       26.17       31.23      3.06 o
   5   8   2       29.73       27.03      5.01 o
   6   8   2        0.56       11.23      6.64 o
   0   9   2      233.92      248.36     11.70 o
   1   9   2        2.01        6.40      3.74 o
   2   9   2       61.78       50.49      5.46 o
   3   9   2        1.77        7.06      5.82 o
   4   9   2       58.12       59.10      5.17 o
   5   9   2       30.57       32.10      3.81 o
   6   9   2        0.29        4.97      7.82 o
   0  10   2       36.06       43.77      4.96 o
   1  10   2        2.13        6.35      3.90 o
   2  10   2       40.68       54.43      4.36 o
   3  10   2        6.67        4.10      2.91 o
   4  10   2        2.96        4.81      6.47 o
   5  10   2        8.93        8.67      8.51 o
   0  11   2        0.00        8.11      4.92 o
   1  11   2       21.93       23.03      2.05 o
   2  11   2        0.26       -3.65      5.69 o
   3  11   2        9.26       10.95      3.14 o
   4  11   2        0.36       -1.95      6.68 o
   5  11   2        5.05        7.75      8.07 o
   0  12   2        1.03        5.12      5.83 o
   1  12   2       25.12       21.62      2.19 o
   2  12   2       24.51       23.14      3.29 o
   3  12   2        3.25        9.02      7.12 o
   4  12   2        9.75        8.42      8.07 o
   0  13   2        0.59        0.62      6.80 o
   1  13   2        7.91        8.66      4.99 o
   2  13   2        1.09       -5.86      7.05 o
   3  13   2       13.27        6.37      7.85 o
   0  14   2        0.07        5.47      6.56 o
   1  14   2        1.84        3.79      4.99 o
   1   0   3     3298.64     3316.97     44.94 o
   2   0   3      338.70      332.92      7.70 o
   3   0   3       42.17       37.65      2.90 o
   4   0   3       32.65       35.06      3.45 o
   5   0   3       80.35       81.95      7.28 o
   6   0   3       46.03       51.89      4.37 o
   7   0   3        5.95       -4.72      7.03 o
   8   0   3        0.09        3.11      7.78 o
   0   1   3        4.46        4.43      1.01 o
   1   1   3      535.20      505.73      5.51 o
   2   1   3     3494.64     3444.77     23.84 o
   3   1   3      561.29      533.16     11.05 o
   4   1   3      169.58      167.95      7.90 o
   5   1   3      205.15      199.02     10.35 o
   6   1   3       91.63       88.85      6.12 o
   7   1   3       23.35        8.06      7.89 o
   8   1   3        1.81        8.69      7.32 o
   0   2   3      175.86      210.98      5.46 o
   1   2   3     1902.79     1894.64     47.24 o
   2   2   3      216.85      225.08      6.88 o
   3   2   3      457.37      515.99     11.94 o
   4   2   3        6.40        5.28      4.29 o
   5   2   3       31.79       31.26      2.97 o
   6   2   3       98.03       87.96      6.59 o
   7   2   3        7.09        6.23      6.63 o
   0   3   3     2926.53     2905.95     20.52 o
   1   3   3       81.26       87.54      3.40 o
   2   3   3      243.43      260.71      7.62 o
   3   3   3      114.14      128.82      6.80 o
   4   3   3      267.69      252.97     10.16 o
   5   3   3      358.91      359.60     13.46 o
   6   3   3      151.02      153.12     11.51 o
   7   3   3        7.49       11.58      6.54 o
   0   4   3     1076.33     1007.76     13.77 o
   1   4   3      664.52      669.07     18.17 o
   2   4   3      167.93      165.06      7.01 o
   3   4   3      187.30      192.12      8.44 o
   4   4   3       81.84       82.50      7.86 o
   5   4   3       75.55       87.43      5.91 o
   6   4   3       79.23       79.12      6.07 o
   7   4   3        1.52       -7.87      7.87 o
   0   5   3      328.01      351.20      9.21 o
   1   5   3      601.40      603.93     36.59 o
   2   5   3      112.70      133.27      6.74 o
   3   5   3       44.12       43.31      3.98 o
   4   5   3       13.14        6.74      6.43 o
   5   5   3      288.49      302.42     13.65 o
   6   5   3       50.46       64.15      5.74 o
   7   5   3        2.07       -0.63      7.22 o
   0   6   3        4.43        9.23      1.56 o
   1   6   3      106.22       92.68      6.57 o
   2   6   3       34.53       34.37      3.74 o
   3   6   3      129.12      116.19      8.07 o
   4   6   3       48.04       48.70      3.28 o
   5   6   3       29.46       35.64      3.51 o
   6   6   3        1.28       -5.73      6.79 o
   7   6   3        3.11        6.82      3.36 o
   0   7   3       36.08       37.78      3.76 o
   1   7   3       88.40      101.10      4.80 o
   2   7   3       23.18       27.36      2.90 o
   3   7   3        0.76       -5.21      5.21 o
   4   7   3      394.02      427.33     15.93 o
   5   7   3       54.70       56.50      6.09 o
   6   7   3       17.76        6.22      7.72 o
   0   8   3       30.15       25.48      2.44 o
   1   8   3        1.22       -2.81      3.33 o
   2   8   3       74.89       83.26      8.27 o
   3   8   3       91.73       82.38      6.06 o
   4   8   3        6.78        8.13      6.89 o
   5   8   3       18.01       11.15      7.90 o
   6   8   3        2.05       -8.69      8.69 o
   0   9   3      156.47      160.22      9.91 o
   1   9   3      414.30      404.62     10.16 o
   2   9   3      134.94      138.16      9.10 o
   3   9   3       56.04       46.48      4.59 o
   4   9   3       24.63       25.48      3.36 o
   5   9   3        1.05        3.74      6.48 o
   6   9   3        2.99       11.41      6.91 o
   0  10   3       75.22       84.16      7.90 o
   1  10   3      131.12      103.09      6.79 o
   2  10   3        4.63        2.43      6.29 o
   3  10   3       14.93        7.99      7.99 o
   4  10   3        6.46        3.61      7.81 o
   5  10   3        1.41        6.61      6.99 o
   0  11   3        0.08       -3.10      6.32 o
   1  11   3        1.49        3.38      3.84 o
   2  11   3       18.24        8.00      7.33 o
   3  11   3        0.20        5.91      6.58 o
   4  11   3        9.22       10.42      8.54 o
   5  11   3        6.73        8.35      8.00 o
   0  12   3        3.96        8.10      5.37 o
   1  12   3        4.41       -2.35      4.93 o
   2  12   3       10.47        9.78      3.11 o
   3  12   3       10.75        4.57      7.85 o
   4  12   3        0.45       -3.50      7.69 o
   0  13   3        6.38       11.92      6.90 o
   1  13   3        3.59        5.60      4.76 o
   2  13   3        1.86        3.98      6.89 o
   3  13   3        1.44       -7.14      8.80 o
   0  14   3        1.01        9.01      6.39 o
   1  14   3       19.66       27.53      3.69 o
   0   0   4        5.00        1.22      2.78 o
   1   0   4     4982.18     4996.80    258.92 o
   2   0   4      445.72      411.54      8.52 o
   3   0   4      259.41      247.21      8.06 o
   4   0   4        4.55        5.59      1.56 o
   5   0   4      173.99      163.03      9.50 o
   6   0   4       65.34       68.89      5.57 o
   7   0   4        9.24       -3.03      6.15 o
   0   1   4      249.92      260.21      5.44 o
   1   1   4     3530.80     3189.02     45.15 o
   2   1   4     1194.51     1129.82     14.46 o
   3   1   4      186.91      219.83      8.04 o
   4   1   4       67.19       61.85      5.81 o
   5   1   4       28.39       31.87      3.14 o
   6   1   4      120.19      124.57      9.94 o
   7   1   4        1.13        5.92      6.59 o
   0   2   4     5035.85     4627.03     23.88 o
   1   2   4     1444.48     1491.90     10.48 o
   2   2   4      112.56      111.45      5.72 o
   3   2   4      365.65      381.86     10.46 o
   4   2   4       94.72       90.49      6.82 o
   5   2   4      139.75      163.96      9.86 o
   6   2   4       50.63       56.18      3.91 o
   7   2   4        0.54        3.41      6.21 o
   0   3   4      299.94      309.75      7.66 o
   1   3   4      716.99      710.81      9.60 o
   2   3   4     2699.97     2708.66     24.08 o
   3   3   4      180.00      177.62      7.65 o
   4   3   4      147.70      169.48      9.69 o
   5   3   4      290.96      287.36     12.38 o
   6   3   4       99.48      110.70      6.98 o
   7   3   4       35.31       33.36      3.58 o
   0   4   4       18.43       22.25      2.11 o
   1   4   4        3.30       -1.43      3.54 o
   2   4   4      412.84      448.14     11.00 o
   3   4   4      448.46      449.71     11.65 o
   4   4   4       15.91       15.03      2.62 o
   5   4   4        9.51        6.31      6.57 o
   6   4   4       13.34       13.58      3.04 o
   7   4   4        2.09       -5.19      7.40 o
   0   5   4      134.84      131.54      6.21 o
   1   5   4      401.69      426.56      8.63 o
   2   5   4       33.51       38.26      3.62 o
   3   5   4        4.47        3.08      4.75 o
   4   5   4       63.05       63.01      5.36 o
   5   5   4      169.04      172.25     12.02 o
   6   5   4      100.40       78.36      7.14 o
   7   5   4       22.54       21.80      3.42 o
   0   6   4       98.26      124.88      6.61 o
   1   6   4       89.49      105.86      8.66 o
   2   6   4      178.25      193.97      8.53 o
   3   6   4      171.40      190.26      9.11 o
   4   6   4       11.98       11.98      6.26 o
   5   6   4       66.13       70.38      6.23 o
   6   6   4        3.69       -7.89      7.89 o
   7   6   4        2.77        0.74      8.40 o
   0   7   4       50.82       51.93      4.25 o
   1   7   4       40.44       40.41      2.78 o
   2   7   4       44.48       41.33      3.98 o
   3   7   4      104.91      111.57      8.56 o
   4   7   4       49.72       43.84      5.92 o
   5   7   4       19.13       16.87      3.33 o
   6   7   4       17.52        7.57      8.74 o
   0   8   4        2.55        2.51      4.90 o
   1   8   4      185.82      161.62      6.68 o
   2   8   4        3.78        2.11      2.48 o
   3   8   4       34.02       40.53      3.86 o
   4   8   4        9.80        1.02      7.24 o
   5   8   4       34.78       40.03      3.65 o
   6   8   4        9.50        6.70      8.93 o
   0   9   4       92.99       87.20      8.14 o
   1   9   4       93.15       84.98      6.64 o
   2   9   4      174.73      178.34     10.41 o
   3   9   4        7.16       10.43      2.71 o
   4   9   4       31.80       25.65      4.62 o
   5   9   4        0.96       -6.19      7.33 o
   6   9   4        0.52       -6.38      8.60 o
   0  10   4        4.40       -4.68      6.19 o
   1  10   4        1.78       -3.48      4.06 o
   2  10   4       65.90       61.95      5.88 o
   3  10   4        0.29        4.34      5.68 o
   4  10   4        0.69        7.26      5.73 o
   5  10   4        1.27       -1.96      7.58 o
   0  11   4        1.61        5.79      6.43 o
   1  11   4      122.50      133.81      7.23 o
   2  11   4        0.42        2.19      6.78 o
   3  11   4        5.28        0.60      7.38 o
   4  11   4        9.53        5.21      7.38 o
   5  11   4       17.49        9.57      8.91 o
   0  12   4        7.48        2.35      6.86 o
   1  12   4       11.66       11.97      4.14 o
   2  12   4        3.89        0.85      3.17 o
   3  12   4       12.59       11.88      3.46 o
   4  12   4        4.64       -2.78      7.49 o
   0  13   4        1.04        2.55      5.77 o
   1  13   4        1.19        4.89      5.55 o
   2  13   4        0.26        4.05      7.58 o
   3  13   4        5.93        5.76      7.75 o
   0  14   4        0.12       -3.52      6.71 o
   1  14   4        0.30       -7.57      7.57 o
   1   0   5      824.19      807.57      7.70 o
   2   0   5     1156.07     1155.70     13.96 o
   3   0   5      210.84      222.17      8.03 o
   4   0   5       13.49       12.58      1.80 o
   5   0   5       46.84       63.43      4.50 o
   6   0   5       18.17       16.16      2.94 o
   7   0   5        0.30       -0.62      6.24 o
   0   1   5      464.31      419.54      7.35 o
   1   1   5     1182.85     1087.21     14.17 o
   2   1   5     1877.19     1935.58     19.34 o
   3   1   5      152.12      149.71      6.80 o
   4   1   5      398.03      380.50     11.95 o
   5   1   5        7.94        3.56      5.24 o
   6   1   5       60.52       58.77      6.06 o
   7   1   5       35.74       34.37      3.86 o
   0   2   5     2751.48     2639.02     19.05 o
   1   2   5      780.80      737.11     10.19 o
   2   2   5     1313.36     1350.33     16.56 o
   3   2   5       71.36       70.76      5.91 o
   4   2   5      202.91      210.60      9.62 o
   5   2   5      106.11      104.43      8.15 o
   6   2   5       19.58       21.72      3.32 o
   7   2   5        9.88        5.24      6.76 o
   0   3   5      415.04      433.13      9.27 o
   1   3   5      386.60      361.17      6.69 o
   2   3   5      873.14      888.35     14.67 o
   3   3   5       19.06       15.21      1.88 o
   4   3   5       24.18       27.94      3.30 o
   5   3   5       34.49       33.33      3.12 o
   6   3   5       29.73       25.16      3.77 o
   7   3   5       21.03       20.88      3.22 o
   0   4   5      392.50      360.60      9.22 o
   1   4   5      164.88      172.26      4.95 o
   2   4   5      398.67      448.37     11.27 o
   3   4   5      347.19      370.11     11.07 o
   4   4   5       36.52       38.93      3.63 o
   5   4   5      112.43      108.20     10.42 o
   6   4   5       39.68       40.88      4.02 o
   7   4   5       17.85       17.81      3.45 o
   0   5   5      276.65      264.79      8.73 o
   1   5   5      325.28      341.94     14.39 o
   2   5   5       58.76       65.19      5.68 o
   3   5   5       13.59       15.15      1.87 o
   4   5   5       64.53       75.05      5.30 o
   5   5   5       39.32       36.46      5.58 o
   6   5   5       92.95       97.27      7.31 o
   7   5   5       14.07       20.13      3.51 o
   0   6   5      282.89      296.11      9.96 o
   1   6   5      757.28      796.54     11.25 o
   2   6   5      263.61      277.99     10.51 o
   3   6   5      128.09      127.38      8.85 o
   4   6   5       35.61       29.01      3.07 o
   5   6   5       15.60       15.94      3.09 o
   6   6   5        5.63       14.42      7.64 o
   7   6   5        5.48       10.88      7.69 o
   0   7   5       12.35       14.57      2.38 o
   1   7   5       80.05       74.39      6.05 o
   2   7   5       14.11       12.94      2.45 o
   3   7   5       98.98       85.97      5.79 o
   4   7   5       93.60      101.47      6.67 o
   5   7   5       16.82       16.23      3.19 o
   6   7   5       17.28       17.97      3.51 o
   0   8   5       28.73       35.92      2.55 o
   1   8   5       51.90       52.25     10.56 o
   2   8   5       67.89       62.85      4.86 o
   3   8   5       25.81       27.12      3.01 o
   4   8   5        1.73        1.03      5.72 o
   5   8   5        3.76        0.94      3.24 o
   6   8   5        7.74       -8.73      8.73 o
   0   9   5        0.22        6.76      5.03 o
   1   9   5       95.24       97.72     11.66 o
   2   9   5       50.75       53.35      5.36 o
   3   9   5       47.67       39.18      5.53 o
   4   9   5        7.08       -7.47      7.47 o
   5   9   5        1.77        6.76      6.17 o
   6   9   5        3.91        4.17      8.16 o
   0  10   5        0.50       -6.49      6.49 o
   1  10   5      134.90      112.79     13.19 o
   2  10   5      106.75      105.23      9.92 o
   3  10   5        4.78       -5.53      7.46 o
   4  10   5       10.02        6.08      7.40 o
   5  10   5        9.00        1.29      6.92 o
   0  11   5        5.67       -3.22      6.03 o
   1  11   5        9.81        4.82      2.72 o
   2  11   5       39.37       32.99      4.05 o
   3  11   5        7.62        3.66      7.01 o
   4  11   5       13.92       13.02      8.03 o
   5  11   5        4.97        3.34      8.15 o
   0  12   5        0.02       -3.59      6.57 o
   1  12   5        0.30       -4.88     10.04 o
   2  12   5       23.22       18.83      3.91 o
   3  12   5        2.12        0.00      6.75 o
   4  12   5        0.32        8.29      7.76 o
   0  13   5        2.04        6.48      5.87 o
   1  13   5        2.21        0.60      5.70 o
   2  13   5        3.65       -4.82      7.12 o
   3  13   5        1.36        7.98      7.91 o
   0  14   5        0.06        7.85      7.17 o
   1  14   5        4.98        6.87      3.16 o
   0   0   6     1353.32     1376.05     13.79 o
   1   0   6      329.01      312.61     16.18 o
   2   0   6       34.90       42.80      2.95 o
   3   0   6      502.86      520.11     11.75 o
   4   0   6       15.28       14.26      1.99 o
   5   0   6      210.43      201.09     10.55 o
   6   0   6        0.61       -2.05      6.07 o
   7   0   6       32.64       29.35      3.80 o
   0   1   6      724.68      641.81      9.59 o
   1   1   6       25.15       29.86      1.79 o
   2   1   6     2990.30     3195.72     25.68 o
   3   1   6      156.98      140.86      6.76 o
   4   1   6      118.69      119.45      7.68 o
   5   1   6        6.36        5.47      2.46 o
   6   1   6       69.48       60.15      6.25 o
   7   1   6        0.62       -6.33      7.81 o
   0   2   6      417.25      465.19      8.95 o
   1   2   6     1731.78     1594.17     68.33 o
   2   2   6      617.83      644.76     12.15 o
   3   2   6      297.96      274.32      9.40 o
   4   2   6       44.61       43.57      3.76 o
   5   2   6      229.98      239.98     12.36 o
   6   2   6       49.76       55.03      5.97 o
   7   2   6       10.29       10.68      3.27 o
   0   3   6      952.46      992.61     13.93 o
   1   3   6      534.38      509.22     10.57 o
   2   3   6      158.60      175.49      7.45 o
   3   3   6      238.50      268.46      9.45 o
   4   3   6        9.36        8.11      4.80 o
   5   3   6       62.40       70.64      5.90 o
   6   3   6       23.89       30.35      4.15 o
   7   3   6       33.36       36.55      3.86 o
   0   4   6        1.55       -3.26      3.30 o
   1   4   6       36.87       35.60      2.24 o
   2   4   6       90.33      101.92      6.17 o
   3   4   6       78.39       76.91      6.65 o
   4   4   6       60.06       70.89      7.00 o
   5   4   6        8.19        7.47      6.54 o
   6   4   6       28.91       24.31      3.53 o
   7   4   6        6.94       10.58      7.18 o
   0   5   6      275.10      279.85      9.23 o
   1   5   6      503.96      517.57      8.75 o
   2   5   6      246.99      256.38      9.56 o
   3   5   6       16.16        7.98      5.34 o
   4   5   6        9.14        4.86      5.52 o
   5   5   6       76.38       80.24      6.39 o
   6   5   6       12.90        9.26      8.35 o
   7   5   6       13.00       15.23      7.71 o
   0   6   6        5.28       -0.30      4.57 o
   1   6   6        1.33        1.46      2.96 o
   2   6   6       60.72       57.58      4.18 o
   3   6   6      144.18      147.14      9.21 o
   4   6   6       85.10       99.00      8.55 o
   5   6   6       39.34       42.04      4.00 o
   6   6   6       10.60        9.78      3.58 o
   7   6   6        9.59       10.30      8.93 o
   0   7   6       27.33       27.24      2.61 o
   1   7   6       44.98       53.38      2.93 o
   2   7   6       12.91        7.37      4.88 o
   3   7   6       98.49       88.71      8.20 o
   4   7   6        8.01        7.84      2.95 o
   5   7   6        5.29        0.55      6.92 o
   6   7   6        0.53       11.91      7.39 o
   0   8   6        1.90        5.73      4.64 o
   1   8   6       27.28       30.32      2.23 o
   2   8   6       60.57       73.73      7.11 o
   3   8   6       11.59       11.50      6.19 o
   4   8   6       18.15       19.68      3.13 o
   5   8   6        2.30       -3.49      6.82 o
   6   8   6       22.98       24.40      3.79 o
   0   9   6       26.96        5.21      6.88 o
   1   9   6       68.73       80.23      5.17 o
   2   9   6       70.22       86.91      8.68 o
   3   9   6       46.40       48.06      4.58 o
   4   9   6       28.35       26.38      3.30 o
   5   9   6        5.12        3.03      6.94 o
   6   9   6        2.60        8.06      7.36 o
   0  10   6        0.14        6.36      5.51 o
   1  10   6       97.63       91.49      5.51 o
   2  10   6       44.76       37.65      3.71 o
   3  10   6        5.09        3.27      3.03 o
   4  10   6        1.30       13.43      6.96 o
   5  10   6        6.46        6.93      6.71 o
   0  11   6        5.29        3.95      2.78 o
   1  11   6        4.06        0.84      4.36 o
   2  11   6        7.77       13.75      7.43 o
   3  11   6        2.94       12.41      7.01 o
   4  11   6       10.02       11.70      8.42 o
   0  12   6        0.29        9.16      6.25 o
   1  12   6       10.34        5.71      4.80 o
   2  12   6       10.42       -1.91      8.46 o
   3  12   6        8.34       15.95      3.49 o
   4  12   6        4.66        5.49      7.56 o
   0  13   6        0.05        3.95      5.35 o
   1  13   6        0.23       -1.52      5.80 o
   2  13   6        1.44       -3.36      3.42 o
   3  13   6        6.74        7.74      3.56 o
   0  14   6        0.48        7.96      6.82 o
   1   0   7        0.34       -0.93      2.20 o
   2   0   7      192.25      194.06      7.01 o
   3   0   7      249.40      251.13      8.55 o
   4   0   7        4.63        5.10      1.80 o
   5   0   7        0.11       -1.69      5.52 o
   6   0   7       95.84       95.71      9.20 o
   7   0   7       15.70       17.98      3.61 o
   0   1   7       68.62       70.99      4.50 o
   1   1   7      114.68      106.97      3.60 o
   2   1   7      998.92     1102.08     15.95 o
   3   1   7       41.54       43.18      3.73 o
   4   1   7       75.25       74.88      6.92 o
   5   1   7       31.77       30.07      2.88 o
   6   1   7       20.31       18.25      3.04 o
   7   1   7       59.24       65.12      6.73 o
   0   2   7       22.51       25.29      2.53 o
   1   2   7      152.81      153.27      4.32 o
   2   2   7      224.45      224.23      8.08 o
   3   2   7      186.01      200.05      8.86 o
   4   2   7      216.20      204.52     10.27 o
   5   2   7        9.95        7.25      5.89 o
   6   2   7       84.24       78.70      6.94 o
   7   2   7        9.35        3.20      8.12 o
   0   3   7      224.45      220.36      7.39 o
   1   3   7      331.38      307.91     11.67 o
   2   3   7      734.51      789.60     14.38 o
   3   3   7      153.49      159.67      7.92 o
   4   3   7       46.13       40.47      4.56 o
   5   3   7       22.98       20.65      2.94 o
   6   3   7       52.30       54.11      6.16 o
   7   3   7       10.67        9.96      3.27 o
   0   4   7       28.13       30.70      3.09 o
   1   4   7      120.05      111.83      5.39 o
   2   4   7      172.14      172.82      7.82 o
   3   4   7      105.12      119.93      7.56 o
   4   4   7      131.08      131.14      9.25 o
   5   4   7       58.27       61.53      5.60 o
   6   4   7       15.23        1.69      7.40 o
   7   4   7       24.89       25.32      3.87 o
   0   5   7      148.37      141.84      7.11 o
   1   5   7      133.38      139.99      5.08 o
   2   5   7       10.66       10.13      1.73 o
   3   5   7      129.51      118.55      7.93 o
   4   5   7       63.46       69.81      5.60 o
   5   5   7       43.42       37.85      3.41 o
   6   5   7       30.48       35.93      3.99 o
   7   5   7        5.66        4.16      8.31 o
   0   6   7       56.29       60.71      5.77 o
   1   6   7       91.65       84.82      4.60 o
   2   6   7       29.82       38.68      3.24 o
   3   6   7      163.17      161.15      9.46 o
   4   6   7       55.92       54.59      5.72 o
   5   6   7        2.83        0.53      6.71 o
   6   6   7       20.55       28.29      3.59 o
   7   6   7        6.87       13.14      9.44 o
   0   7   7      114.21      123.77      7.97 o
   1   7   7       88.29       83.59      5.15 o
   2   7   7        4.80        6.48      4.75 o
   3   7   7       97.95      115.57      9.09 o
   4   7   7       83.28       79.07      6.43 o
   5   7   7        9.58       11.59      3.28 o
   6   7   7       25.16       28.59      3.81 o
   0   8   7        0.22       -2.76      5.01 o
   1   8   7       27.32       32.25      2.11 o
   2   8   7        5.75        8.16      5.49 o
   3   8   7       26.29       25.12      3.06 o
   4   8   7       50.99       55.46      6.18 o
   5   8   7       27.98       30.18      3.58 o
   6   8   7       26.09       22.99      3.79 o
   0   9   7       14.23       11.59      6.12 o
   1   9   7       85.98       84.01      4.92 o
   2   9   7        3.33        0.48      5.69 o
   3   9   7        8.71        4.19      6.32 o
   4   9   7       12.38       12.04      6.67 o
   5   9   7        0.95        4.78      6.60 o
   0  10   7       32.54       38.38      3.95 o
   1  10   7       29.83       29.33      2.27 o
   2  10   7       49.70       52.45      6.29 o
   3  10   7        3.98       10.36      6.62 o
   4  10   7        1.59       -1.22      6.97 o
   5  10   7        2.59        0.61      6.59 o
   0  11   7        0.41        1.12      6.32 o
   1  11   7        2.85       -4.73      4.73 o
   2  11   7       13.54       14.05      3.22 o
   3  11   7       11.05        3.77      7.24 o
   4  11   7        3.47        0.65      6.76 o
   0  12   7        0.01       -4.35      5.86 o
   1  12   7        3.70        4.32      5.63 o
   2  12   7        3.47       -1.94      6.45 o
   3  12   7        5.46        6.15      7.19 o
   0  13   7        3.23       -1.20      3.01 o
   1  13   7        2.82       -2.35      4.93 o
   2  13   7        7.14        4.98      3.47 o
   0   0   8       68.37       72.21      4.66 o
   1   0   8      238.40      220.53      5.85 o
   2   0   8      478.19      457.31     10.50 o
   3   0   8      160.28      138.81      7.19 o
   4   0   8      114.73      104.58      7.66 o
   5   0   8       50.20       52.70      5.06 o
   6   0   8       63.74       59.56      6.13 o
   7   0   8        4.99       -1.24      6.92 o
   0   1   8      157.02      152.69      5.95 o
   1   1   8      526.45      560.75      8.28 o
   2   1   8     1184.24     1351.86     18.29 o
   3   1   8      427.25      442.35     12.03 o
   4   1   8      177.07      156.80      8.60 o
   5   1   8        4.83        1.71      5.30 o
   6   1   8       14.54       10.18      3.07 o
   7   1   8        8.14        7.48      7.33 o
   0   2   8        3.40        4.43      2.97 o
   1   2   8       54.93       55.04      3.42 o
   2   2   8       23.96       22.41      1.71 o
   3   2   8       96.05      107.68      6.82 o
   4   2   8      116.08      131.63      8.32 o
   5   2   8       13.24       12.95      2.79 o
   6   2   8       25.96       22.89      3.36 o
   7   2   8       28.17       27.57      4.02 o
   0   3   8      269.57      281.50      8.44 o
   1   3   8      154.12      149.64      4.87 o
   2   3   8      163.79      147.03      7.11 o
   3   3   8      142.27      145.59      7.88 o
   4   3   8       17.30       18.85      2.63 o
   5   3   8       53.82       44.32      5.29 o
   6   3   8       17.52        1.59      7.47 o
   7   3   8       28.70       30.33      3.60 o
   0   4   8      122.65      128.00      6.63 o
   1   4   8      129.59      129.83      5.93 o
   2   4   8       83.79       91.18      6.52 o
   3   4   8       42.34       44.98      4.03 o
   4   4   8       32.40       34.16      4.55 o
   5   4   8        3.37       10.03      5.54 o
   6   4   8       64.26       63.05      6.31 o
   7   4   8       27.83       26.42      4.06 o
   0   5   8        7.35        1.98      4.05 o
   1   5   8      177.67      182.67      5.93 o
   2   5   8       29.41       22.10      2.97 o
   3   5   8       42.25       51.33      4.57 o
   4   5   8       18.40       13.61      3.03 o
   5   5   8       49.26       48.39      5.50 o
   6   5   8       28.92       28.64      3.54 o
   7   5   8       15.32       13.60      8.01 o
   0   6   8        2.95        2.89      4.05 o
   1   6   8       33.06       33.47      3.31 o
   2   6   8       20.69       21.98      2.38 o
   3   6   8        8.99        6.27      6.20 o
   4   6   8       79.74       74.04      6.62 o
   5   6   8       38.58       44.68      5.52 o
   6   6   8        7.38        3.45      6.89 o
   0   7   8        0.69       -4.64      4.64 o
   1   7   8       65.11       61.48      3.42 o
   2   7   8       45.69       48.75      5.05 o
   3   7   8       52.62       50.76      5.23 o
   4   7   8        9.25       10.89      3.02 o
   5   7   8        4.71        7.66      5.90 o
   6   7   8        0.82       -7.25      7.25 o
   0   8   8        0.01        0.82      5.22 o
   1   8   8        7.01        1.79      3.60 o
   2   8   8        9.77       11.05      6.32 o
   3   8   8       15.33        6.77      7.70 o
   4   8   8        4.32        0.00      6.73 o
   5   8   8       36.85       36.79      3.68 o
   6   8   8       14.13       10.65      7.93 o
   0   9   8       67.91       67.68      5.93 o
   1   9   8        1.21        0.23      4.13 o
   2   9   8        3.99       11.89      6.31 o
   3   9   8        8.12       11.74      6.49 o
   4   9   8       16.53       15.46      3.28 o
   5   9   8        3.80        1.87      3.02 o
   0  10   8       17.05       11.77      5.99 o
   1  10   8        7.25        7.42      4.29 o
   2  10   8        7.10        6.53      3.15 o
   3  10   8        6.84        6.91      3.07 o
   4  10   8        0.78       -5.50      6.95 o
   5  10   8        8.81        7.74      6.55 o
   0  11   8        5.40        3.42      6.24 o
   1  11   8        3.11        1.91      7.18 o
   2  11   8        3.34       -0.60      7.15 o
   3  11   8        6.11        5.87      3.36 o
   4  11   8        9.96        3.85      6.49 o
   0  12   8        1.53       -6.31      6.97 o
   1  12   8        0.32        0.74      2.56 o
   2  12   8        2.81       -8.09      8.09 o
   3  12   8        3.09       12.38      7.15 o
   0  13   8        5.46        8.82      6.88 o
   1  13   8        0.07       -4.96      4.96 o
   2  13   8        0.02       -2.90      6.93 o
   1   0   9       90.35       90.33      5.33 o
   2   0   9       25.09       27.92      3.03 o
   3   0   9        1.75        4.98      3.71 o
   4   0   9       12.70       12.99      2.27 o
   5   0   9       21.97       10.75      6.25 o
   6   0   9        7.08        5.73      5.97 o
   7   0   9       36.67       39.88      6.02 o
   0   1   9      499.79      503.59     10.54 o
   1   1   9     2534.84     2505.73     33.28 o
   2   1   9        0.46       -0.75      3.76 o
   3   1   9      205.58      200.22      9.07 o
   4   1   9       72.84       76.48      4.72 o
   5   1   9       28.28       25.16      2.94 o
   6   1   9       20.57       22.07      3.09 o
   7   1   9       36.23       29.02      4.78 o
   0   2   9      894.15     1000.60     14.78 o
   1   2   9      778.02      828.70     12.97 o
   2   2   9      313.54      308.70      9.79 o
   3   2   9        6.49        7.25      1.86 o
   4   2   9       31.99       34.77      4.38 o
   5   2   9       64.69       75.41      5.70 o
   6   2   9       90.89       79.30      6.82 o
   7   2   9        5.60        8.54      3.09 o
   0   3   9       67.29       67.71      5.08 o
   1   3   9       70.40       78.38      4.05 o
   2   3   9       81.91       82.88      6.52 o
   3   3   9       77.82       74.57      7.39 o
   4   3   9       74.66       76.30      5.38 o
   5   3   9       39.46       41.92      3.24 o
   6   3   9        2.34       -2.15      5.92 o
   7   3   9        6.34        6.97      6.74 o
   0   4   9      161.53      152.57      6.98 o
   1   4   9      202.87      200.04      5.68 o
   2   4   9       35.02       38.90      3.71 o
   3   4   9       10.10       -3.75      5.43 o
   4   4   9       39.06       33.53      4.14 o
   5   4   9       18.51       21.10      3.16 o
   6   4   9        5.80        6.32      7.30 o
   7   4   9       17.93       10.22      8.26 o
   0   5   9        0.10        2.68      3.68 o
   1   5   9       18.59       14.17      1.82 o
   2   5   9      167.97      188.74      8.96 o
   3   5   9        9.44        1.10      5.36 o
   4   5   9        0.15       -0.87      5.98 o
   5   5   9        9.49       11.77      2.86 o
   6   5   9       12.71       13.02      3.13 o
   7   5   9        1.90        6.06      2.79 o
   0   6   9       23.93       23.51      2.09 o
   1   6   9      141.37      149.03      7.49 o
   2   6   9       58.22       52.41      5.09 o
   3   6   9       17.41       17.24      2.82 o
   4   6   9       22.49       20.77      3.17 o
   5   6   9       24.61       22.70      3.35 o
   6   6   9       11.76       11.89      2.83 o
   0   7   9      360.61      318.75     12.11 o
   1   7   9        4.17        3.45      3.40 o
   2   7   9       76.47       69.94      5.49 o
   3   7   9       31.36       23.70      3.12 o
   4   7   9      136.48      142.39     10.99 o
   5   7   9       14.56        5.40      7.08 o
   6   7   9       11.72        7.68      7.02 o
   0   8   9        0.31       -4.21      5.66 o
   1   8   9       20.42       19.34      2.45 o
   2   8   9      103.10      101.44      9.31 o
   3   8   9       31.81       30.07      3.38 o
   4   8   9       32.38       28.77      3.32 o
   5   8   9       23.84       19.72      3.57 o
   6   8   9       11.92       -4.54      7.31 o
   0   9   9       10.96       10.87      2.72 o
   1   9   9        5.90        1.33      4.53 o
   2   9   9       79.18       72.70      6.14 o
   3   9   9       13.76       21.27      3.05 o
   4   9   9       42.63       42.40      4.98 o
   5   9   9        4.86        8.53      6.75 o
   0  10   9       48.83       51.18      3.99 o
   1  10   9        1.86        4.78      3.92 o
   2  10   9        5.18        9.04      5.98 o
   3  10   9       19.56       13.65      8.71 o
   4  10   9        1.82       -3.19      3.19 o
   5  10   9        1.50       -6.11      6.11 o
   0  11   9        5.04        5.80      6.29 o
   1  11   9       24.81       27.00      2.41 o
   2  11   9        2.41        9.26      2.93 o
   3  11   9        7.95       10.94      8.17 o
   4  11   9        0.24       -6.35      7.36 o
   0  12   9        0.03        6.41      6.41 o
   1  12   9        0.64       -1.24      4.64 o
   2  12   9        1.01       -7.29      7.29 o
   3  12   9        1.41       -0.69      7.92 o
   0  13   9        3.01        1.38      6.60 o
   1  13   9        2.24        2.39      2.82 o
   2  13   9        0.15       -7.86      7.86 o
   0   0  10    10976.21    10043.47     46.40 o
   1   0  10      695.61      650.61     15.22 o
   2   0  10       81.95       88.38      6.09 o
   3   0  10        3.41        5.05      4.04 o
   4   0  10       12.06        9.20      2.22 o
   5   0  10      108.19      118.49      9.41 o
   6   0  10       69.53       88.86      8.77 o
   7   0  10        5.50       -6.90      6.90 o
   0   1  10     3772.36     3722.65     28.75 o
   1   1  10     1315.35     1416.13     16.20 o
   2   1  10       14.71       20.19      2.20 o
   3   1  10      101.57       98.88      7.01 o
   4   1  10       47.92       48.44      3.89 o
   5   1  10        3.04       -3.12      6.72 o
   6   1  10        5.28       -2.61      6.15 o
   7   1  10       17.50       21.79      3.21 o
   0   2  10       40.79       45.04      3.56 o
   1   2  10       70.56       91.02      4.25 o
   2   2  10       58.41       58.98      5.86 o
   3   2  10       65.79       89.69      6.69 o
   4   2  10       59.47       59.31      4.52 o
   5   2  10       31.65       23.21      3.93 o
   6   2  10        1.07       -6.99      6.99 o
   7   2  10       10.72       11.62      7.66 o
   0   3  10        2.02       -3.82      3.82 o
   1   3  10      395.92      399.39     10.98 o
   2   3  10      224.18      194.17      8.63 o
   3   3  10       34.69       34.81      4.13 o
   4   3  10       13.74        5.79      6.11 o
   5   3  10        0.62       -4.75      6.29 o
   6   3  10        5.48       -6.00      6.82 o
   7   3  10       18.11       18.25      3.91 o
   0   4  10       11.63       10.17      1.65 o
   1   4  10       77.89       72.34      4.18 o
   2   4  10      129.42      140.78      7.75 o
   3   4  10      161.48      160.18      9.20 o
   4   4  10       75.46       85.72      6.22 o
   5   4  10        7.63        2.58      7.03 o
   6   4  10       21.19       26.13      3.30 o
   7   4  10       21.68       22.96      4.43 o
   0   5  10       28.73       25.49      2.36 o
   1   5  10       84.69       81.94      4.74 o
   2   5  10       43.89       40.23      3.35 o
   3   5  10       15.42       12.54      2.60 o
   4   5  10       36.11       30.07      3.64 o
   5   5  10        1.45        3.08      6.05 o
   6   5  10        2.18        1.08      6.40 o
   0   6  10        1.14       -4.64      4.64 o
   1   6  10       53.89       58.64      6.73 o
   2   6  10      261.06      252.36     10.93 o
   3   6  10       62.39       62.83      5.44 o
   4   6  10       59.41       53.29      5.95 o
   5   6  10       18.22       20.27      3.17 o
   6   6  10        1.03       -3.12      6.50 o
   0   7  10       81.15       84.45      8.05 o
   1   7  10       70.25       67.78      5.06 o
   2   7  10      125.74      111.80      9.10 o
   3   7  10        6.37        8.20      2.87 o
   4   7  10        4.59       -4.60      7.45 o
   5   7  10        0.66        5.87      6.51 o
   6   7  10        4.57       -0.54      7.20 o
   0   8  10       56.57       54.77      4.22 o
   1   8  10      160.45      172.01     13.33 o
   2   8  10       39.82       48.34      3.33 o
   3   8  10       54.14       67.77      6.03 o
   4   8  10       13.56       17.15      3.12 o
   5   8  10       16.91       19.18      2.99 o
   6   8  10        3.68       11.56      6.22 o
   0   9  10       24.51       21.70      2.88 o
   1   9  10       73.84       65.12      4.11 o
   2   9  10       22.82        7.76      7.11 o
   3   9  10        8.05        8.27      6.40 o
   4   9  10        2.46        2.90      6.91 o
   5   9  10        2.74        5.51      6.71 o
   0  10  10        0.63       -1.61      6.33 o
   1  10  10        0.93       -4.55      4.55 o
   2  10  10       19.52       25.33      3.39 o
   3  10  10        0.33        9.02      5.79 o
   4  10  10        0.07       -7.62      7.62 o
   5  10  10        2.18        8.11      6.08 o
   0  11  10       82.02       78.47      6.72 o
   1  11  10        0.11        0.99      4.62 o
   2  11  10        0.54        6.19      6.89 o
   3  11  10        9.83       15.59      7.96 o
   4  11  10        9.93        9.41      7.76 o
   0  12  10        3.10       -7.59      7.59 o
   1  12  10        0.11        7.66      4.38 o
   2  12  10        8.08       11.57      8.31 o
   3  12  10        0.66        2.78      7.15 o
   0  13  10        0.98        2.65      3.07 o
   1  13  10        1.79       -1.15      4.85 o
   1   0  11      230.31      266.02     11.20 o
   2   0  11       39.72       51.18      3.66 o
   3   0  11      598.67      589.89     14.87 o
   4   0  11        0.05       -4.17      5.18 o
   5   0  11       15.20       16.84      2.72 o
   6   0  11        7.57        4.74      6.24 o
   7   0  11        1.79       -6.88      6.88 o
   0   1  11      137.44      114.56      7.49 o
   1   1  11      456.78      494.62     13.02 o
   2   1  11       40.58       38.60      3.50 o
   3   1  11      115.14      109.03      7.99 o
   4   1  11      158.71      170.66      9.59 o
   5   1  11       36.31       34.10      3.46 o
   6   1  11        3.74        2.69      6.70 o
   7   1  11        5.37       -3.00      6.26 o
   0   2  11     1842.81     2025.35     23.23 o
   1   2  11      171.01      196.23      5.75 o
   2   2  11       19.95       18.55      2.32 o
   3   2  11       53.14       51.36      4.52 o
   4   2  11        7.32        4.09      5.82 o
   5   2  11       77.68       82.28      6.19 o
   6   2  11       36.81       37.66      4.07 o
   7   2  11        1.43        7.87      5.79 o
   0   3  11       55.98       63.75      5.11 o
   1   3  11       53.07       54.01      3.67 o
   2   3  11        2.44       -0.63      4.18 o
   3   3  11       26.57       22.67      2.62 o
   4   3  11       16.09       14.90      3.07 o
   5   3  11        1.54       -4.84      5.60 o
   6   3  11        0.89        6.65      6.37 o
   7   3  11        7.46        6.02      8.91 o
   0   4  11      136.14      131.91      7.31 o
   1   4  11      146.25      141.67      5.63 o
   2   4  11       77.24       87.03      6.53 o
   3   4  11        9.76        8.34      5.77 o
   4   4  11       51.49       51.30      5.77 o
   5   4  11       39.68       40.31      4.81 o
   6   4  11       19.75        9.86      7.62 o
   7   4  11        6.15       -2.09      8.10 o
   0   5  11       91.40       93.60      6.97 o
   1   5  11       73.04       81.52      5.01 o
   2   5  11       26.05       31.29      2.75 o
   3   5  11       31.27       46.98      4.65 o
   4   5  11        7.59       -1.88      6.75 o
   5   5  11       12.83       13.92      7.57 o
   6   5  11        5.88       11.28      5.91 o
   0   6  11       23.77       23.03      2.51 o
   1   6  11      531.80      492.57     10.61 o
   2   6  11      141.42      154.82      9.47 o
   3   6  11       23.88       21.63      2.95 o
   4   6  11       96.71       92.61      6.63 o
   5   6  11       29.58       31.63      3.83 o
   6   6  11       14.70        2.66      7.36 o
   0   7  11       23.76       21.14      2.81 o
   1   7  11      226.21      229.99      7.98 o
   2   7  11       71.64       75.15      5.75 o
   3   7  11       53.91       49.55      5.44 o
   4   7  11        8.31        8.83      3.03 o
   5   7  11        1.21       -4.25      6.85 o
   6   7  11        0.82       -2.24      6.89 o
   0   8  11      100.02      104.21      8.73 o
   1   8  11       37.56       38.60      2.98 o
   2   8  11       29.87       23.77      3.01 o
   3   8  11       43.61       42.50      4.33 o
   4   8  11       10.96        2.20      7.09 o
   5   8  11        0.52        9.11      5.22 o
   0   9  11      115.45      104.33      9.67 o
   1   9  11        3.84        7.72      4.24 o
   2   9  11        3.10        5.81      6.95 o
   3   9  11       19.47       13.99      4.21 o
   4   9  11        5.43       -1.73      7.17 o
   5   9  11        2.08       -6.85      6.85 o
   0  10  11       10.17       13.05      7.18 o
   1  10  11       13.32       14.79      2.77 o
   2  10  11       18.84        9.13      7.48 o
   3  10  11        0.16       -6.99      6.99 o
   4  10  11        9.45        6.63      7.50 o
   0  11  11        8.06       -1.80      8.12 o
   1  11  11       15.99       13.02      5.13 o
   2  11  11        1.42        2.52      6.49 o
   3  11  11       11.42        3.93      7.35 o
   4  11  11        0.01       -4.95      7.98 o
   0  12  11        1.29        3.97      7.42 o
   1  12  11        0.21       -1.48      4.49 o
   2  12  11        0.66       -5.51      7.11 o
   3  12  11        9.13        6.96      8.47 o
   0  13  11        9.20       11.74      3.44 o
   1  13  11        2.24        4.94      3.12 o
   0   0  12     5245.22     5080.93     36.44 o
   1   0  12        2.18       -1.94      4.77 o
   2   0  12      202.09      204.58      8.74 o
   3   0  12      366.61      350.65     11.90 o
   4   0  12      137.41      148.55      9.73 o
   5   0  12       12.59       12.62      2.66 o
   6   0  12       16.61       20.77      2.91 o
   7   0  12        3.33        8.95      5.95 o
   0   1  12        4.49        3.63      4.03 o
   1   1  12      295.25      292.32      7.01 o
   2   1  12       11.58        9.81      1.87 o
   3   1  12       84.54       95.33      7.42 o
   4   1  12      129.73      140.71      9.73 o
   5   1  12       29.86       34.04      3.08 o
   6   1  12       15.74        9.40      2.99 o
   7   1  12       13.37       13.28      6.83 o
   0   2  12      374.32      375.28     11.14 o
   1   2  12      235.71      247.17      6.54 o
   2   2  12       19.61       18.51      2.01 o
   3   2  12        1.14        4.08      5.12 o
   4   2  12      117.23       94.04      8.83 o
   5   2  12       41.87       41.37      3.34 o
   6   2  12        5.28        1.73      6.24 o
   7   2  12        0.24        0.71      8.03 o
   0   3  12      114.98      114.31      6.97 o
   1   3  12       12.51       13.88      1.29 o
   2   3  12      138.28      128.85      8.23 o
   3   3  12      128.43      134.28      9.32 o
   4   3  12      175.28      165.61     11.07 o
   5   3  12        3.47        4.94      6.25 o
   6   3  12       15.54       13.38      3.31 o
   7   3  12        3.17        0.78      8.58 o
   0   4  12       27.27       29.10      2.87 o
   1   4  12      208.00      216.63      6.80 o
   2   4  12       14.94       15.15      2.79 o
   3   4  12      115.05      120.85      8.83 o
   4   4  12       89.96      106.72      9.38 o
   5   4  12       27.08       23.61      3.30 o
   6   4  12        0.62        1.15      6.71 o
   0   5  12       77.55       75.17      6.84 o
   1   5  12       99.22      103.84      5.77 o
   2   5  12       47.54       52.65      4.61 o
   3   5  12       20.81       18.65      2.85 o
   4   5  12        7.27        4.91      6.66 o
   5   5  12       22.79       10.52      8.04 o
   6   5  12        1.12       -1.74      6.74 o
   0   6  12       17.31       16.59      2.53 o
   1   6  12       10.92       12.93      2.14 o
   2   6  12       81.79       97.11      8.47 o
   3   6  12       50.84       40.68      4.29 o
   4   6  12       75.16       76.18      6.67 o
   5   6  12        7.11        8.72      7.86 o
   6   6  12        2.40        7.63      5.88 o
   0   7  12       29.99       26.88      2.80 o
   1   7  12       57.65       54.80      4.49 o
   2   7  12        6.88        2.66      6.14 o
   3   7  12      106.80      106.29      6.75 o
   4   7  12        2.83       -2.66      7.50 o
   5   7  12        4.23       -0.42      2.82 o
   6   7  12        0.83        5.15      5.69 o
   0   8  12       23.48       28.56      3.08 o
   1   8  12       69.90       71.67      4.21 o
   2   8  12       84.10       74.73      5.89 o
   3   8  12        5.96        0.53      6.93 o
   4   8  12        7.65        3.90      6.72 o
   5   8  12       23.89       23.97      3.20 o
   0   9  12        0.74        0.50      5.68 o
   1   9  12        7.63        7.95      4.40 o
   2   9  12        3.69        3.78      6.51 o
   3   9  12        3.70       -8.37      8.37 o
   4   9  12        2.85        2.32      7.07 o
   5   9  12        7.39       12.44      6.60 o
   0  10  12        9.80       11.10      6.84 o
   1  10  12        0.79        2.27      4.54 o
   2  10  12        2.12        9.89      5.49 o
   3  10  12       10.60       11.33      3.22 o
   4  10  12        9.98        7.20      7.20 o
   0  11  12       47.83       56.51      6.16 o
   1  11  12        8.60        6.35      3.99 o
   2  11  12        2.05        8.32      6.86 o
   3  11  12        3.83       -3.30      7.44 o
   0  12  12        0.47        2.69      6.72 o
   1  12  12        4.32        5.93      5.42 o
   2  12  12       12.00        0.70      9.26 o
   0  13  12        4.06       -6.45      6.90 o
   1   0  13      166.17      188.38      5.99 o
   2   0  13      243.96      250.34      9.83 o
   3   0  13       38.50       31.70      3.84 o
   4   0  13      309.13      290.80     12.46 o
   5   0  13        0.59       -3.90      5.16 o
   6   0  13        5.90        3.03      2.83 o
   7   0  13        2.53        5.60      6.90 o
   0   1  13      100.86       89.39      6.67 o
   1   1  13       92.06       73.45     15.15 o
   2   1  13      116.72      103.07      7.81 o
   3   1  13      104.24       94.54      8.24 o
   4   1  13      117.22      115.10      9.58 o
   5   1  13        9.14        9.08      2.66 o
   6   1  13        0.04       -7.25      7.25 o
   7   1  13        1.23        0.00      7.42 o
   0   2  13       16.44       14.04      1.89 o
   1   2  13      112.63      107.36      4.91 o
   2   2  13      124.82      142.97      8.60 o
   3   2  13      422.40      408.67     14.30 o
   4   2  13       58.27       72.77      5.92 o
   5   2  13        5.08        1.50      6.41 o
   6   2  13        7.00       -7.52      7.52 o
   7   2  13        1.22       -3.82      8.41 o
   0   3  13      145.76      157.94      8.09 o
   1   3  13       39.81       36.88      3.80 o
   2   3  13       65.40       72.75      6.98 o
   3   3  13        4.15        2.03      6.18 o
   4   3  13       46.75       51.57      3.94 o
   5   3  13       21.26       19.42      2.98 o
   6   3  13       12.78       13.06      2.95 o
   0   4  13       17.74       17.20      1.98 o
   1   4  13        9.31        7.87      3.61 o
   2   4  13       50.41       57.62      4.95 o
   3   4  13      136.48      155.28     10.09 o
   4   4  13      131.18      119.40     10.29 o
   5   4  13       73.41       80.31      6.98 o
   6   4  13       23.16       28.21      3.48 o
   0   5  13      132.60      116.89      8.18 o
   1   5  13      152.11      134.07      6.15 o
   2   5  13       13.34       18.60      2.57 o
   3   5  13       49.50       46.71      4.45 o
   4   5  13       38.84       38.12      5.39 o
   5   5  13       18.70       14.20      8.37 o
   6   5  13        1.33        6.46      7.16 o
   0   6  13      121.39      129.86      8.89 o
   1   6  13       11.68       16.34      2.77 o
   2   6  13       57.34       67.59      5.24 o
   3   6  13       64.49       66.14      4.81 o
   4   6  13       78.61       79.95      6.21 o
   5   6  13       32.05       30.88      4.55 o
   6   6  13       12.58       10.64      7.01 o
   0   7  13        7.13       10.44      5.84 o
   1   7  13       44.89       53.10      2.93 o
   2   7  13        1.07       -5.51      5.96 o
   3   7  13       30.33       40.59      4.40 o
   4   7  13       22.01       25.97      3.50 o
   5   7  13        5.65        8.73      6.36 o
   0   8  13       49.35       43.30      4.23 o
   1   8  13        0.57        2.55      4.90 o
   2   8  13       38.25       40.37      3.32 o
   3   8  13      116.03      128.13     10.61 o
   4   8  13       24.65       30.41      3.46 o
   5   8  13        5.84        4.35      6.72 o
   0   9  13       85.02       83.40      6.40 o
   1   9  13       84.83       89.07      4.66 o
   2   9  13       42.65       35.45      6.34 o
   3   9  13       21.24       22.78      3.43 o
   4   9  13        9.03        9.48      3.08 o
   5   9  13        6.05        6.95      7.51 o
   0  10  13       29.57       35.41      3.44 o
   1  10  13       30.98       36.69      4.69 o
   2  10  13       17.00       16.27      3.31 o
   3  10  13       12.32        6.86      8.08 o
   4  10  13        7.18        8.38      7.08 o
   0  11  13        5.27        3.11      6.96 o
   1  11  13        7.75       10.07      5.08 o
   2  11  13        2.28        3.26      7.45 o
   3  11  13        4.36       13.30      7.16 o
   0  12  13        0.92       -4.78      6.85 o
   1  12  13        0.26       -4.87      5.10 o
   2  12  13        7.49       13.49      8.37 o
   0   0  14      124.25      126.92      6.86 o
   1   0  14      844.38      763.96     11.51 o
   2   0  14       99.83      102.84      7.72 o
   3   0  14      105.08      102.34      8.01 o
   4   0  14      127.20      145.20     10.44 o
   5   0  14        1.37       -4.07      5.79 o
   6   0  14       18.22        9.97      7.16 o
   0   1  14       90.81       73.07      6.37 o
   1   1  14       13.27      -15.32     23.25 o
   2   1  14      121.26      118.90      9.59 o
   3   1  14       99.27      103.80      8.36 o
   4   1  14        9.01       -7.10      7.10 o
   5   1  14        5.55        1.56      6.63 o
   6   1  14       18.39       21.13      3.27 o
   0   2  14      393.67      354.56     11.91 o
   1   2  14       76.26       73.04      4.76 o
   2   2  14      211.80      239.18     10.78 o
   3   2  14      318.41      317.70     13.48 o
   4   2  14       81.23       82.35      5.94 o
   5   2  14       33.27       28.47      5.28 o
   6   2  14       22.44       18.46      3.58 o
   0   3  14        7.47        7.20      4.40 o
   1   3  14        7.55        6.84      1.92 o
   2   3  14      348.24      381.24     13.61 o
   3   3  14      212.95      208.34     11.24 o
   4   3  14      264.07      249.87     13.04 o
   5   3  14       17.57       21.44      3.15 o
   6   3  14        1.85        1.16      7.17 o
   0   4  14       27.36       29.52      2.98 o
   1   4  14       13.06       16.76      3.70 o
   2   4  14      135.28      127.99      8.62 o
   3   4  14      177.64      172.98     10.77 o
   4   4  14       29.52       31.55      3.36 o
   5   4  14       13.01        8.77      7.07 o
   6   4  14        0.13       -1.16      5.79 o
   0   5  14       16.79       10.19      6.02 o
   1   5  14       57.77       62.88      9.78 o
   2   5  14       41.53       44.70      3.98 o
   3   5  14      103.54      120.35      9.53 o
   4   5  14       15.36       16.02      3.33 o
   5   5  14       22.40       27.90      4.55 o
   6   5  14        0.76        1.76      6.68 o
   0   6  14      439.08      428.60     14.71 o
   1   6  14        1.37        1.78      3.93 o
   2   6  14       53.06       48.05      4.34 o
   3   6  14      130.85      122.98      7.45 o
   4   6  14       23.64       22.66      4.76 o
   5   6  14       12.33       10.26      3.26 o
   6   6  14        6.21        7.47      6.78 o
   0   7  14        0.29        1.36      5.93 o
   1   7  14       52.12       47.80      3.68 o
   2   7  14        3.04        3.83      5.78 o
   3   7  14        6.06        6.75      3.03 o
   4   7  14       20.97       19.93      3.27 o
   5   7  14        0.48       -2.79      6.71 o
   0   8  14       61.22       51.26      5.88 o
   1   8  14        7.46        5.97      4.65 o
   2   8  14       95.19      102.79      6.56 o
   3   8  14        3.18       10.54      5.63 o
   4   8  14        2.88        2.32      6.91 o
   5   8  14       11.87        7.95      3.00 o
   0   9  14        2.79        8.00      6.19 o
   1   9  14       25.79       25.57      2.95 o
   2   9  14       26.34       32.70      3.45 o
   3   9  14        3.95        1.19      6.23 o
   4   9  14        0.13        2.96      6.13 o
   0  10  14        1.44        4.07      6.23 o
   1  10  14        4.81        7.21      2.90 o
   2  10  14        9.99       10.32      7.85 o
   3  10  14        7.78        6.35      7.24 o
   4  10  14        1.14        1.20      6.78 o
   0  11  14        4.97       -2.54      6.67 o
   1  11  14       16.01       16.79      3.61 o
   2  11  14        1.62       -1.33      7.21 o
   3  11  14        1.93       -0.95      3.31 o
   0  12  14        0.15        0.41      3.01 o
   1  12  14        3.12        0.14      5.22 o
   1   0  15       27.24     -100.21    198.89 o
   2   0  15       46.39       49.22      5.00 o
   3   0  15       85.61       79.87      5.83 o
   4   0  15       35.87       35.37      2.89 o
   5   0  15       12.71        9.52      2.96 o
   6   0  15        0.99        6.13      6.66 o
   0   1  15      133.56      139.21      7.80 o
   1   1  15      176.91      147.49     46.07 o
   2   1  15      564.58      560.13     17.22 o
   3   1  15       85.99       85.04      6.24 o
   4   1  15       98.16       99.48      8.61 o
   5   1  15        9.13        3.20      6.40 o
   6   1  15        4.41       -3.77      7.23 o
   0   2  15       12.67        9.43      5.77 o
   1   2  15      125.36      132.59     10.14 o
   2   2  15      128.38      131.55      9.69 o
   3   2  15      106.03       99.02      9.31 o
   4   2  15        7.89        4.81      6.62 o
   5   2  15        1.90       -3.69      6.70 o
   6   2  15       20.94       25.67      3.43 o
   0   3  15      321.19      306.79     11.84 o
   1   3  15       60.75       60.66      3.43 o
   2   3  15       33.66       33.62      3.50 o
   3   3  15       19.33       19.60      2.95 o
   4   3  15       14.82       16.23      3.31 o
   5   3  15       42.82       46.39      3.93 o
   6   3  15        6.76        3.54      7.21 o
   0   4  15      273.48      289.90     11.55 o
   1   4  15      127.36      129.74      6.44 o
   2   4  15      115.81      121.22      9.80 o
   3   4  15      170.81      169.09     11.63 o
   4   4  15       28.78       34.59      3.56 o
   5   4  15        6.27        3.33      6.80 o
   6   4  15        5.77        2.90      6.79 o
   0   5  15        8.23        5.81      6.13 o
   1   5  15       65.02       69.57     13.35 o
   2   5  15       41.70       41.99      3.22 o
   3   5  15        2.85       -5.86      6.66 o
   4   5  15       32.70       26.41      3.53 o
   5   5  15       13.93       17.16      3.32 o
   6   5  15        5.15        2.33      6.34 o
   0   6  15      152.30      163.19     10.75 o
   1   6  15      179.63      200.09      8.75 o
   2   6  15       98.59       94.12      6.54 o
   3   6  15       17.75       11.87      3.03 o
   4   6  15        3.22        2.84      7.21 o
   5   6  15       12.68        7.75      3.16 o
   0   7  15      262.99      271.58     13.25 o
   1   7  15       85.45       80.90      4.39 o
   2   7  15       64.70       64.52      5.78 o
   3   7  15       42.58       47.42      4.09 o
   4   7  15        4.41        4.07      6.24 o
   5   7  15        9.45       10.78      6.40 o
   0   8  15       24.05       22.37      3.67 o
   1   8  15        1.31        8.06      4.21 o
   2   8  15       39.61       36.59      4.17 o
   3   8  15       17.06       14.91      3.22 o
   4   8  15        7.33       -1.19      7.51 o
   5   8  15        3.01       -1.73      6.70 o
   0   9  15       50.69       43.20      4.71 o
   1   9  15       73.50       81.63      4.81 o
   2   9  15        3.85        4.70      7.51 o
   3   9  15        7.11       11.60      6.55 o
   4   9  15        4.53       -6.01      7.41 o
   0  10  15        0.02        1.79      2.94 o
   1  10  15       20.48       23.44      8.64 o
   2  10  15       14.56       21.56      3.41 o
   3  10  15        9.53       11.00      7.57 o
   0  11  15        1.00        4.54      6.78 o
   1  11  15        4.64        0.32      5.72 o
   2  11  15        2.93        3.39      7.76 o
   0  12  15       10.51       11.04      3.54 o
   0   0  16      134.09      152.70      8.70 o
   1   0  16      737.89      687.11     44.18 o
   2   0  16       22.40       21.07      2.98 o
   3   0  16      145.15      147.58      9.65 o
   4   0  16       50.21       55.81      4.74 o
   5   0  16        5.56        6.61      7.01 o
   6   0  16       33.93       34.37      3.86 o
   0   1  16        5.73        3.58      4.93 o
   2   1  16      983.06      951.72     21.85 o
   3   1  16        5.87        8.08      5.81 o
   4   1  16       20.48       21.65      3.03 o
   5   1  16        0.09       -6.83      6.83 o
   6   1  16        6.22        0.00      7.96 o
   0   2  16      202.80      206.67     10.49 o
   1   2  16       85.39       87.24      4.46 o
   2   2  16        2.53       -2.98      6.59 o
   3   2  16       50.43       52.59      5.68 o
   4   2  16       35.10       34.80      3.79 o
   5   2  16       15.15        2.17      6.85 o
   6   2  16        2.25        5.06      6.63 o
   0   3  16       84.70       81.59      8.02 o
   1   3  16       69.16       60.72      3.77 o
   2   3  16       98.50      115.14      9.52 o
   3   3  16      110.58       97.56      6.99 o
   4   3  16       52.73       47.53      3.63 o
   5   3  16        5.63        6.48      6.20 o
   6   3  16        3.82        1.19      7.36 o
   0   4  16      133.30      115.16      9.26 o
   1   4  16       83.43       86.38      4.74 o
   2   4  16       84.78       91.30      8.63 o
   3   4  16        8.58        6.87      6.51 o
   4   4  16       20.14       12.88      7.32 o
   5   4  16       10.97        5.95      3.22 o
   6   4  16        2.48        1.16      5.93 o
   0   5  16       39.34       36.39      4.12 o
   1   5  16      108.87      111.59      6.64 o
   2   5  16      113.92      108.09     10.05 o
   3   5  16      110.88      112.08      9.42 o
   4   5  16       29.50       25.62      3.48 o
   5   5  16        6.94        4.12      7.07 o
   0   6  16       52.90       48.89      3.52 o
   1   6  16       78.15       86.57      7.12 o
   2   6  16       47.60       45.35      5.50 o
   3   6  16       65.31       65.19      5.09 o
   4   6  16       10.20        5.86      7.13 o
   5   6  16        4.11       -7.13      7.84 o
   0   7  16       27.21       28.10      3.14 o
   1   7  16       70.55       73.04      4.49 o
   2   7  16       27.65       11.51      7.44 o
   3   7  16        2.92       -5.06      6.54 o
   4   7  16        4.51       -4.20      7.75 o
   5   7  16        0.61       -4.61      6.26 o
   0   8  16        3.94       -6.56      6.56 o
   1   8  16       13.23       15.99      2.91 o
   2   8  16        6.15       13.48      7.66 o
   3   8  16       31.39       38.60      6.07 o
   4   8  16        1.02       -4.86      6.94 o
   0   9  16        0.00       -2.89      2.89 o
   1   9  16       73.41       78.59      4.82 o
   2   9  16       12.19       10.32      7.99 o
   3   9  16       33.41       36.91      3.59 o
   4   9  16        1.51       -7.40      7.40 o
   0  10  16       12.32       14.22      3.24 o
   1  10  16        3.06        4.91      5.25 o
   2  10  16        1.40        6.40      7.13 o
   3  10  16        2.12       -7.02      7.02 o
   0  11  16        0.76        2.66      6.02 o
   1  11  16       21.22       21.61      6.58 o
   2  11  16       13.55       10.40      8.74 o
   1   0  17       15.48     -138.25    366.96 o
   2   0  17        6.64        5.11      6.35 o
   3   0  17        1.90       -0.46      6.48 o
   4   0  17        0.01       -6.56      6.56 o
   5   0  17        2.75       -1.71      3.16 o
   6   0  17        0.62       -6.65      6.78 o
   0   1  17        7.07        0.38      5.08 o
   1   1  17       48.95       28.53     55.21 o
   2   1  17      319.18      305.58     15.56 o
   3   1  17       61.33       57.71      5.66 o
   4   1  17       46.03       58.22      5.46 o
   5   1  17        5.14       -0.57      6.65 o
   6   1  17        5.25       10.01      7.40 o
   0   2  17       27.25       24.40      2.78 o
   1   2  17       66.43       68.98      3.86 o
   2   2  17      185.58      213.74     11.63 o
   3   2  17        2.29        5.30      2.69 o
   4   2  17       25.56       38.23      3.32 o
   5   2  17       11.81        5.12      3.13 o
   6   2  17        9.06        7.08      3.46 o
   0   3  17        0.25       -5.70      5.70 o
   1   3  17      171.18      176.92      7.37 o
   2   3  17      307.65      327.95     14.02 o
   3   3  17      108.01      113.44     10.16 o
   4   3  17       39.31       34.21      4.64 o
   5   3  17        3.55        9.93      6.62 o
   6   3  17        4.13        6.05      3.05 o
   0   4  17      105.61      115.24      9.33 o
   1   4  17       77.56       76.75      4.29 o
   2   4  17       23.28       27.33      3.26 o
   3   4  17        6.00        1.02      6.08 o
   4   4  17        9.55        9.27      2.95 o
   5   4  17        0.53       -0.33      2.84 o
   0   5  17        1.87       -6.83      6.83 o
   1   5  17      136.20      126.24      7.32 o
   2   5  17      132.33      135.01     10.34 o
   3   5  17       35.21       37.45      4.16 o
   4   5  17        6.98        1.73      7.02 o
   5   5  17        3.73        3.18      2.96 o
   0   6  17      129.10      115.75     10.07 o
   1   6  17      100.33       99.42      6.60 o
   2   6  17        5.58        4.46      2.91 o
   3   6  17       70.27       80.50      6.78 o
   4   6  17        2.62       -8.41      8.41 o
   5   6  17        5.42        2.98      7.72 o
   0   7  17       22.50       21.22      2.92 o
   1   7  17       49.30       56.26      9.71 o
   2   7  17        5.16       -1.10      6.25 o
   3   7  17       67.88       73.21      7.09 o
   4   7  17       15.75       12.30      7.58 o
   0   8  17        0.06        4.39      6.08 o
   1   8  17        3.94        0.69      4.86 o
   2   8  17        5.43        1.75      7.64 o
   3   8  17        3.10       -8.20      8.20 o
   4   8  17        3.51       -7.57      7.57 o
   0   9  17        0.01        4.11      5.42 o
   1   9  17        7.92       10.77      5.13 o
   2   9  17       36.43       31.30      4.13 o
   3   9  17       12.13        9.55      3.54 o
   0  10  17        3.44       -2.52      6.97 o
   1  10  17        2.79        2.85      4.76 o
   2  10  17        0.22       -2.64      6.73 o
   0  11  17       18.45       20.46      4.21 o
   1  11  17        4.87       -0.99      5.53 o
   0   0  18        0.04       -5.41      5.41 o
   1   0  18       43.37       32.71     16.45 o
   2   0  18       57.02       67.80      5.85 o
   3   0  18        1.33        1.47      6.25 o
   4   0  18       41.68       41.05      4.23 o
   5   0  18       28.15       28.18      3.42 o
   6   0  18        0.20        1.38      7.60 o
   0   1  18       31.43       30.15      2.71 o
   1   1  18        0.50       -5.60      9.37 o
   2   1  18      217.14      223.93     13.66 o
   3   1  18       67.65       66.76      5.51 o
   4   1  18        6.78        2.68      6.67 o
   5   1  18       13.14       18.97      3.00 o
   6   1  18        2.23       -8.76      8.76 o
   0   2  18       11.97        6.92      2.67 o
   1   2  18       57.86       56.96      3.41 o
   2   2  18        1.34       -1.92      7.30 o
   3   2  18       25.66       26.02      4.21 o
   4   2  18       31.35       33.98      3.53 o
   5   2  18        0.80        8.56      6.01 o
   0   3  18       23.03       27.38      2.83 o
   1   3  18       58.64       54.50      3.30 o
   2   3  18       92.56       74.99      6.72 o
   3   3  18       65.81       74.70      5.86 o
   4   3  18        0.26       -6.67      6.67 o
   5   3  18        4.59        2.26      6.13 o
   0   4  18        4.68        2.36      6.65 o
   1   4  18       17.14       18.00      2.13 o
   2   4  18       56.76       52.55      4.72 o
   3   4  18       13.76       14.05      3.00 o
   4   4  18        5.35        0.56      6.22 o
   5   4  18        0.59        6.84      6.41 o
   0   5  18        0.25        0.49      5.57 o
   1   5  18       79.26       69.45      5.81 o
   2   5  18       14.50       11.42      3.11 o
   3   5  18       24.04       20.52      3.52 o
   4   5  18        8.70       -2.37      8.24 o
   5   5  18        3.44       -6.48      7.09 o
   0   6  18       11.24        5.16      6.89 o
   1   6  18       18.75       15.69      2.93 o
   2   6  18        0.87        4.91      6.35 o
   3   6  18       21.22       20.97      3.52 o
   4   6  18        9.49        9.84      6.68 o
   5   6  18        6.09        5.36      7.50 o
   0   7  18        1.10       -2.17      6.69 o
   1   7  18        2.25       -3.05      4.65 o
   2   7  18       16.64       16.08      3.32 o
   3   7  18       21.58       22.39      3.50 o
   4   7  18        1.05        8.80      6.78 o
   0   8  18        3.47        8.02      6.32 o
   1   8  18        8.81        6.06      5.08 o
   2   8  18        5.07       -7.22      7.22 o
   3   8  18        6.28       -6.99      7.34 o
   4   8  18        0.04        1.27      6.46 o
   0   9  18        8.74       -4.26      7.87 o
   1   9  18       35.54       36.37      2.72 o
   2   9  18       20.95       23.72      3.84 o
   3   9  18       19.84       17.80      3.75 o
   0  10  18        3.96       -3.26      6.99 o
   1  10  18        2.38        6.83      5.07 o
   2  10  18       23.45        5.44      8.87 o
   1   0  19       10.02       -9.87     22.17 o
   2   0  19        0.04        1.45      5.60 o
   3   0  19        9.17       11.30      2.81 o
   4   0  19       18.84       16.58      3.24 o
   5   0  19        0.03        6.13      6.13 o
   0   1  19        4.14       -5.54      5.54 o
   1   1  19        4.50        1.19      3.99 o
   2   1  19       91.07       80.85      7.01 o
   3   1  19        2.46       -1.04      6.49 o
   4   1  19        0.11        8.36      6.17 o
   5   1  19        3.31        1.21      2.97 o
   0   2  19       63.34       68.11      5.46 o
   1   2  19       20.97       24.60      2.01 o
   2   2  19       36.83       33.68      4.50 o
   3   2  19        2.75       -2.66      6.54 o
   4   2  19        5.07        6.13      6.37 o
   5   2  19        9.45        7.02      6.57 o
   0   3  19        9.61        7.14      2.85 o
   1   3  19       73.52       66.99      4.44 o
   2   3  19       97.92      100.99      6.69 o
   3   3  19       18.05       15.43      3.11 o
   4   3  19        4.58        2.26      6.71 o
   5   3  19        5.87       -5.73      6.79 o
   0   4  19       41.87       38.54      4.40 o
   1   4  19       26.26       22.74      2.38 o
   2   4  19       46.97       43.92      3.78 o
   3   4  19       10.72        0.00      7.13 o
   4   4  19        9.44        7.55      6.07 o
   5   4  19        4.59        3.46      6.62 o
   0   5  19       38.86       39.49      5.21 o
   1   5  19       33.24       35.44      3.16 o
   2   5  19        0.03       11.60      6.56 o
   3   5  19       11.87        0.58      8.07 o
   4   5  19       17.46       19.95      3.25 o
   5   5  19        1.78        0.00      6.75 o
   0   6  19        0.27       -0.54      5.62 o
   1   6  19        3.69       -0.06      4.83 o
   2   6  19        8.22        4.59      7.35 o
   3   6  19        5.76        8.10      3.08 o
   4   6  19        1.48        6.88      6.99 o
   0   7  19        0.35       -7.51      7.51 o
   1   7  19       26.21       22.21      2.52 o
   2   7  19       12.50        8.42      6.48 o
   3   7  19       24.62       19.28      3.76 o
   4   7  19       10.24       10.86      8.25 o
   0   8  19        0.09       -5.67      5.67 o
   1   8  19        0.32        3.71      6.32 o
   2   8  19       36.26       38.94      4.28 o
   3   8  19        9.01       12.47      7.57 o
   0   9  19        7.47       12.01      6.95 o
   1   9  19       13.74       11.93      5.07 o
   2   9  19        2.06        2.03      8.36 o
   0  10  19       16.42       16.19      8.42 o
   1  10  19        9.23        4.45     10.26 o
   0   0  20        0.98       -5.04      5.04 o
   1   0  20       48.54       39.24     13.51 o
   2   0  20        0.04       -6.17      6.17 o
   3   0  20        0.67       -3.78      6.97 o
   4   0  20       26.21       29.55      3.45 o
   5   0  20        8.78        6.95      7.24 o
   0   1  20       22.48        9.82      5.55 o
   1   1  20        8.31        8.27      4.00 o
   2   1  20        5.46       -4.21      6.27 o
   3   1  20        0.49        2.20      6.80 o
   4   1  20        7.56        1.73      7.57 o
   5   1  20        1.20        4.32      6.46 o
   0   2  20       12.03       13.37      2.89 o
   1   2  20       43.68       48.92      2.78 o
   2   2  20       16.05       -2.16      7.40 o
   3   2  20        5.97       13.57      2.95 o
   4   2  20       15.07        9.11      3.36 o
   5   2  20        0.46        6.58      6.18 o
   0   3  20       53.95       48.27      5.43 o
   1   3  20       95.66       89.09      4.58 o
   2   3  20       26.93       23.92      3.65 o
   3   3  20        1.69        3.97      6.23 o
   4   3  20        7.84        6.97      6.83 o
   5   3  20        0.42        8.16      6.60 o
   0   4  20      106.99      126.34     10.07 o
   1   4  20       20.19       23.08      2.62 o
   2   4  20        8.98        8.23      3.08 o
   3   4  20       11.62        9.32      7.08 o
   4   4  20        4.38       10.10      6.48 o
   5   4  20        6.74        4.99      2.85 o
   0   5  20       10.47        6.63      7.03 o
   1   5  20       44.95       45.54      2.94 o
   2   5  20       37.81       33.29      4.78 o
   3   5  20       15.96       15.66      3.36 o
   4   5  20        2.90        4.92      6.63 o
   0   6  20        0.89        4.01      5.64 o
   1   6  20        6.69        4.79      4.45 o
   2   6  20       16.56       10.83      8.34 o
   3   6  20        0.72        2.63      3.18 o
   4   6  20        4.24        3.80      6.21 o
   0   7  20       27.98       33.60      3.39 o
   1   7  20        3.00        8.52      4.11 o
   2   7  20       11.87        0.63      8.31 o
   3   7  20        5.64       -0.65      6.54 o
   0   8  20       23.49       26.30      3.45 o
   1   8  20        8.58        3.70      5.19 o
   2   8  20        0.12       -5.29      7.55 o
   3   8  20        0.95       -7.25      7.25 o
   0   9  20       13.16       15.13      7.87 o
   1   9  20        4.40        9.74      4.84 o
   2   9  20        0.05        0.00      7.07 o
   1   0  21       37.23       29.66     13.46 o
   2   0  21       50.73       39.76      5.79 o
   3   0  21        0.64        3.62      2.79 o
   4   0  21       42.42       41.76      5.08 o
   5   0  21        0.62        6.52      6.52 o
   0   1  21       14.40        4.96      6.28 o
   1   1  21        4.28        0.07      9.05 o
   2   1  21        3.93        7.78      5.33 o
   3   1  21        3.98        9.76      6.73 o
   4   1  21        1.27       -1.79      6.81 o
   5   1  21        1.37       -1.27      7.56 o
   0   2  21       16.57       13.77      2.72 o
   1   2  21        6.47       11.25      3.11 o
   2   2  21       27.73       18.75      3.65 o
   3   2  21        0.46       -6.40      6.40 o
   4   2  21       20.75       21.94      3.44 o
   5   2  21       21.08        4.89      8.10 o
   0   3  21        5.77       -0.54      7.17 o
   1   3  21       17.55       15.28      2.93 o
   2   3  21       11.57       13.33      7.22 o
   3   3  21       10.36       12.40      7.31 o
   4   3  21        0.18       -7.52      7.52 o
   0   4  21       15.73       19.66      3.26 o
   1   4  21        5.50        6.95      4.46 o
   2   4  21       15.77       17.58      3.21 o
   3   4  21       11.28       11.85      3.33 o
   4   4  21        3.48       -7.56      7.56 o
   0   5  21       79.92       91.00      6.39 o
   1   5  21        6.23        1.45      4.73 o
   2   5  21       15.61       20.36      3.34 o
   3   5  21        2.29       -4.99      7.44 o
   4   5  21        0.47       -0.37      3.07 o
   0   6  21        6.96       11.44      7.25 o
   1   6  21        0.55        5.57      4.23 o
   2   6  21        3.33        5.04      6.79 o
   3   6  21       14.91       16.14      8.24 o
   0   7  21        0.77       -3.75      7.34 o
   1   7  21        1.61       -1.49      5.67 o
   2   7  21        1.14        8.53      6.66 o
   3   7  21        0.89       -0.67      7.12 o
   0   8  21        0.00       -4.56      7.79 o
   1   8  21        7.80        1.67      7.58 o
   2   8  21        5.15        4.82      6.98 o
   0   9  21        0.04        2.74      6.41 o
   1   9  21        3.51        0.93      5.58 o
   0   0  22       21.70       23.42      3.05 o
   1   0  22        9.98        4.61      5.24 o
   2   0  22        2.68        0.00      6.10 o
   3   0  22       10.97        5.93      7.50 o
   4   0  22       71.56       88.45      7.06 o
   0   1  22        0.02       -6.30      6.30 o
   1   1  22       16.05       18.32      2.18 o
   2   1  22        2.35       -1.17      6.68 o
   3   1  22       10.47       10.21      6.71 o
   4   1  22        2.74        0.62      7.16 o
   0   2  22        0.48       -7.06      7.06 o
   1   2  22        8.74        7.84      2.57 o
   2   2  22        0.97       -8.53      8.53 o
   3   2  22        2.85       -7.77      7.77 o
   4   2  22       19.19       17.60      3.49 o
   0   3  22        6.46        6.91      5.64 o
   1   3  22        3.81        6.76      4.03 o
   2   3  22        3.78        6.71      6.14 o
   3   3  22        7.61        8.60      7.11 o
   4   3  22        2.35        8.60      6.94 o
   0   4  22        0.27       -7.45      7.45 o
   1   4  22        0.67       -0.60      4.69 o
   2   4  22       14.69        5.36      3.39 o
   3   4  22       22.58       26.33      3.40 o
   4   4  22       17.45       15.50      3.55 o
   0   5  22        0.37       -4.30      6.17 o
   1   5  22        0.10       -3.03      4.61 o
   2   5  22        1.03        0.51      3.12 o
   3   5  22        0.02        0.00      6.87 o
   0   6  22        0.00       -4.43      7.07 o
   1   6  22        3.58        4.79      4.81 o
   2   6  22        7.02        5.92      6.92 o
   3   6  22       10.75       -2.66      8.20 o
   0   7  22        2.92       -3.93      6.80 o
   1   7  22        5.16       10.00      4.86 o
   2   7  22        1.88        4.10      7.66 o
   0   8  22        0.02       10.20      6.56 o
   1   8  22        0.47        4.27      4.99 o
   1   0  23        0.02       -4.31      4.31 o
   2   0  23        0.01       11.44      5.93 o
   3   0  23       12.89       15.66      3.28 o
   4   0  23       18.02       -9.82      9.82 o
   0   1  23        2.39       -7.03      7.03 o
   1   1  23        0.06        1.37      4.24 o
   2   1  23        2.83        3.69      6.40 o
   3   1  23        1.21       -4.38      7.01 o
   4   1  23       20.86       28.87      3.85 o
   0   2  23        6.88        7.01      6.40 o
   1   2  23        5.50        4.24      2.73 o
   2   2  23        8.45        4.40      6.57 o
   3   2  23        0.31       -0.63      7.86 o
   4   2  23       48.27       45.94      4.91 o
   0   3  23        6.63        4.87      6.21 o
   1   3  23        1.20        7.17      3.98 o
   2   3  23        3.63       -8.31      8.41 o
   3   3  23        1.19        3.83      5.85 o
   4   3  23        9.45       21.04      3.23 o
   0   4  23        2.77       11.33      5.97 o
   1   4  23        3.52        1.90      6.63 o
   2   4  23        3.03        9.78      6.87 o
   3   4  23        7.76        7.78      7.10 o
   0   5  23        2.51       -5.82      6.81 o
   1   5  23        0.20       -2.72      2.72 o
   2   5  23        0.25       -6.95      6.95 o
   3   5  23        3.52        3.31      8.25 o
   0   6  23       19.23       21.70      3.57 o
   1   6  23        1.84        1.24      4.87 o
   2   6  23        0.80       -8.45      8.45 o
   0   7  23        2.20       -7.75      7.75 o
   1   7  23        0.07        1.62      4.89 o
   2   7  23        0.87        0.00      6.95 o
   0   0  24        4.70        7.82      6.02 o
   1   0  24        4.79        2.24      4.95 o
   2   0  24        6.30       11.40      7.28 o
   3   0  24        1.53        8.42      7.31 o
   0   1  24       10.80        2.35      8.50 o
   1   1  24        0.78       -4.44      4.44 o
   2   1  24        3.94       -3.33      3.33 o
   3   1  24        3.77       -7.92      7.92 o
   0   2  24        3.79        1.85      6.84 o
   1   2  24        2.64        2.54      6.17 o
   2   2  24        0.40        2.64      6.39 o
   3   2  24        8.51       -3.28      7.91 o
   0   3  24        0.13       -5.13      7.32 o
   1   3  24        0.80       -3.78      4.28 o
   2   3  24        0.30       12.06      6.36 o
   3   3  24        2.18        5.30      6.75 o
   0   4  24        6.22       -3.31      7.45 o
   1   4  24        5.78        5.73      3.78 o
   2   4  24        3.52        2.04      7.54 o
   3   4  24        1.77        2.01      7.05 o
   0   5  24        0.01       -7.06      7.06 o
   1   5  24        0.50       -4.82      4.93 o
   2   5  24        1.85       -7.64      7.64 o
   0   6  24        1.79        4.88      6.43 o
   1   6  24        4.63        3.74      3.04 o
   2   6  24        1.89       -2.86      7.87 o
   0   7  24       10.11       12.19      8.21 o
   1   0  25       18.05        9.98     11.89 o
   2   0  25        6.01        2.00      8.39 o
   3   0  25        4.02       -4.05      7.21 o
   0   1  25        0.96       -6.21      6.69 o
   1   1  25        1.72        0.67      2.63 o
   2   1  25        7.07        2.72      8.42 o
   3   1  25       11.80       16.85      3.38 o
   0   2  25        7.57       12.48      3.25 o
   1   2  25        4.98        8.75      5.24 o
   2   2  25        0.24       -7.86      7.86 o
   3   2  25        6.55        7.49      7.80 o
   0   3  25       12.82       16.47      3.48 o
   1   3  25        0.55        6.79      4.49 o
   2   3  25        0.31        1.40      7.52 o
   0   4  25        5.48        9.73      6.45 o
   1   4  25        3.59        7.29      4.15 o
   2   4  25        0.18       -6.39      6.62 o
   0   5  25       17.12       19.22      3.73 o
   1   5  25        1.43       -5.58      5.58 o
   0   6  25        2.27       -3.99      3.99 o
   0   0  26        7.35       15.64      3.08 o
   1   0  26       43.35       58.14      4.55 o
   2   0  26        6.44        5.57      7.88 o
   0   1  26        2.18       -0.39      2.98 o
   1   1  26        0.51       -4.82      4.82 o
   2   1  26        7.15        2.84      8.10 o
   0   2  26       13.04       14.35      7.94 o
   1   2  26       11.07        8.25      7.32 o
   2   2  26        7.49       12.24      8.23 o
   0   3  26        4.81       -1.41      8.25 o
   1   3  26        1.40        1.84      4.87 o
   2   3  26        0.38        0.00      6.68 o
   0   4  26       13.31        2.19      9.01 o
   1   4  26        5.65       10.36      3.10 o
   1   0  27        2.84       -5.80      5.80 o
   0   1  27        0.04       -2.75      7.20 o
   1   1  27        0.45       -5.43      5.43 o
   0   2  27        0.15       -9.45      9.45 o
   1   2  27       12.91        5.27      5.95 o
 
